# Supplementary material for: Clinical Outcome of Minor Salivary Gland Cancers in the Oral Cavity: A Comparative Analysis With Squamous Cell Carcinomas of the Oral Cavity
Source: Front Oncol. 2020 Jun 3;10:881. doi: 10.3389/fonc.2020.00881 (PMC7283496; doi:10.3389/fonc.2020.00881)
Supplement: Supplementary Data Sheet 1 — The raw dataset. [file Data_Sheet_1.xlsx]

## Sheet: SCC
Oral squamous cell carcinoma
No.	Male 1, Female 2	Subsite, HP RMT 0, tongue FOM 1, buccal lip 2. 0.hp/RMT 1.tongue/fom 2.buccal/lip	T status	N status	M status	ENE (extranodal extension) 0.no 1.yes 2.unknown	RM1. >0.5 2. Postitive RM 3.unknown	Initial Tx 0: OP 1: OP+RT 2: OP+CCRT or OP+Chemo 3: CCRT 4: RT 5: Chemo 6.Obsv 7. neochemo + OP	Outcome 0: no evidence of disease 1:local recurrence 2:regional recurrence 3:distant metastasis 4:failure of CR in CCRT 5:death of disease 6.unknown	Survival period (month)	FU months
1	2	1	1	0	0	0	1	0	2	18	17.1
2	2	0	4	0	0	0	1	1	1, 2	10.6333	10.2667
3	1	0	4	2	0			3	5, 6	3.06667	2.36667
4	1	2	1	0	0	0	1	0	0	9.9	9.9
5	1	2	1	0	0	0	1	1	0	114.733	114.733
6	1	0	1	0	0			4	1, 5	21.1667	18.9333
7	1	1	1	0	0	0	0	0	0	61.3667	62.7
8	1	1	4	2	0			3	3	115.467	115.467
9	1	2	1	0	0	0	1	0	0	12.7333	11.7333
10	2	1	1	0	0	0	1	0	6	1.53333	0.733333
11	1	0	4	0	0	0	1	2	0	77.1333	76.4333
12	1	1	3	1	0	1	1	2	1, 2, 5	40.0667	32.4667
13	2	0	1	0	0	0	0	0	0	10.1333	9.46667
14	1	0	1	0	0	0	0	0	0	97	96.2667
15	1	2	1	2	0	1	1	1	0	21.7667	21.6
16	1	0	2	4	2	0		3	4, 5	10.7333	2.56667
17	1	0	4	2	0	1	2	1	1, 2, 5	13.0333	13.0333
18	2	1	3	0	0	0	0	1	0, 5	95.6	26.1
19	2	0	1	2	0	0	0	2	0	99.5	99.0667
20	1	2	2	2	0	1	1	2	0	44.9	44.8333
21	2	1	4	0	0	0	0	1	0	64.7333	63.4
22	1	0	2	0	0	0	1	0	2, 5	19.2	18.5333
23	1	1	2	2	0	1	1	2	0	40.3	40.1667
24	1	0	2	1	0	0	1	2	0	57.2667	57.4
25	1	0	4	2	0	1	1	2	1	102.533	102.533
26	2	2	2	1	0	0	1	1	2, 5	81.8333	81.8333
27	1	1	4	0	0	0	1	1	1	34.7333	34.5333
28	2	0	1	0	0	0	1	2	0	27.4667	27.4667
29	2	0	2	0	0			4	4, 5	131.533	131.533
30	1	0	4	0	0	0	1	2	0	116.133	115.9
31	2	0	1	0	0	0	0	0	0	18.2333	17.8
32	1	0	2	2	0	1	0	2	0	7.6	7.4
33	1	1	3	2	0	1	0	2	0	23.3333	23.1667
34	2	0	1	0	0	0	0	0	0	39.1	39.1
35	1	0	2	1	0	0	1	1	3, 5	37.6333	34.7667
36	1	0	2	0	0	0	2	0	1, 2	65.5	65.6
37	1	0	1	0	0	0	0	0	0	30.9333	29.5
38	1	0	1	1	0	0	1	2	0	24.6667	15.2667
39	2	0	1	0	0	0	1	0	0	30.1	29.6667
40	2	0	4	2	0	1	0	1	1, 5	9.56667	9.13333
41	1	0	3	2	0			3	0	14.6333	14.6333
42	1	1	2	1	0	0	0	1	2, 5	15.6667	15.9
43	2	2	1	0	0	0	1	0	6	3.56667	3.26667
44	1	0	1	2	0	1	1	0	1, 2, 5	11.1333	11.3333
45	1	0	1	0	0	0	0	0	2	176.9	176.9
46	1	0	4	0	0			4	4, 5	24.1	24.0667
47	1	0	4	2	0	0		3	0	12.4667	11.3
48	1	0	2	0	0	0	1	1	5, 6	36.8	1.8
49	1	1	2	0	0	0	0	0	2, 5	12.7	11.4667
50	1	0	1	0	0	0	1	0	0	18.9333	18.5
51	2	0	1	0	0	0	0	0	0	15.0667	25.4333
52	2	0	2	0	0	0	1	0	2, 5	25.6	24.8
53	1	0	2	0	0			3	4	88.6667	73.7667
54	1	0	2	2	0	1	1	0	2, 3, 5	27.4667	26.3667
55	1	1	3	2	0	1	0	0	0	22.5333	22.3667
56	2	0	4	0	0	0	1	2	1, 5	4.76667	4.63333
57	2	1	4	2	0	1	1	0	1, 5	7.26667	7.06667
58	1	1	3	3	0	1	1	0	3, 5	9.6	9.7
59	1	1	1	0	0	0	1	0	0	27.4667	27.4667
60	1	2	2	0	0	0	1	0	0	17.5333	17.5333
61	1	0	1	2	0	0	1	1	0	15.9333	3.13333
62	1	2	1	2	0	0	0	2	0	36.9333	44.1667
63	1	1	2	2	0	0	0	1	1, 2, 5	11.8333	11.8333
64	2	0	4	2	0	1	0	0	1, 5	3.16667	2.06667
65	1	0	2	2	0	1	1	2	0	60.2667	60.0333
66	1	2	1	0	0	0	1	0	0	36.5333	37.2
67	1	0	2	2	0	0	1	1	1, 5	27.7333	25.9333
68	2	0	1	0	0	0	1	0	0	146.8	146.8

## Sheet: SGC
Oral salivary gland cancer
No.	Male 1, Female 2	Subsite, HP RMT 0, tongue FOM 1, buccal lip 2. 0.hp/RMT 1.tongue/fom 2.buccal/lip	T status	N status	M status	ENE (extranodal extension) 0.no 1.yes 2.unknown	RM1. >0.5 2. Postitive RM 3.unknown	Initial Tx 0: OP 1: OP+RT 2: OP+CCRT or OP+Chemo 3: CCRT 4: RT 5: Chemo 6.Obsv 7. neochemo + OP	Outcome 0: no evidence of disease 1:local recurrence 2:regional recurrence 3:distant metastasis 4:failure of CR in CCRT 5:death of disease 6.unknown, FU loss	Survival period (month)	FU months
1	2	0	1	0	0	0	3	1	6	26.1333	25.7667
2	1	0	1	0	0	0	1	0	6	41.1667	41.1667
3	1	0	2	0	0	0	1	1	0	77.4667	77.4667
4	2	0	1	0	0	0	0	0	0	61.9	62.9
5	2	2	2	0	0	0	2	0	6	0.933333	0.933333
6	1	1	3	1	0	0	1	1	0	83.3333	83.3333
7	1	0	2	0	0	0	1	1	0	46.6	46.6
8	1	0	4	0	0	0	2	1	5 (3)	161.1	51.5667
9	2	0	4	0	0	0	(-)	3	1	55.2667	55.2667
10	2	0	1	0	0	0	0	0	0	26.1667	26.1667
11	2	0	4	0	0	0	1	1	3	27.8333	27.1667
12	2	0	4	0	0	0	(-)	3	0	42.3667	42.3667
13	2	0	2	0	0	0	2	1	0	15.7333	44.4667
14	2	1	4	3	0	1	2	1	6	29.1667	28.4667
15	1	0	2	0	0	0	2	1	2, 3	125.333	125.333
16	2	1	3	0	1	0	2	1	6	93.4	93.4
17	1	0	4	0	0	0	1	1	3	74.6333	74.6333
18	2	2	2	0	0	0	3	1	0	222.533	222.533
19	2	0	2	0	0	0	2	1	0	27.7333	27.0333
20	1	2	1	0	0	0	1	0	0	37.9	37.9
21	2	0	1	3	0	0	0	0	2	245.833	245.8
22	2	0	1	0	0	0	1	1	6	39.5667	39.5667
23	1	0	1	0	0	0	1	0	0	17.4	17.4
24	1	0	4	0	0	0	(-)	4	5 (3)	108.533	108.4
25	2	0	2	0	0	0	1	0	6	12.5333	12.5333
26	1	2	2	0	0	0	1	1	0	109.933	109.933
27	2	1	2	2	0	0	1	1	5 (3)	66.3333	46.0667
28	2	0	4	0	0	0	(-)	4	1	34.4333	34.4333
29	1	2	1	0	0	0	0	0	0	8.53333	8.33333
30	2	0	2	0	0	0	1	0	0	25.3333	25.3333
31	2	1	2	0	1	0	2	0	6	80.2667	79.6667
32	2	0	2	0	0	0	1	1	0	32.9333	32.9333
33	1	2	1	0	0	0	0	0	0	60.3667	59.7333
34	2	0	2	0	0	0	1	1	0	60.3333	60.3333
35	2	1	2	1	1	0	(-)	6	6	12.5	12.5
36	2	1	4	2	0	0	1	1	5 (3)	46.3333	6.33333
37	2	0	1	0	0	0	1	0	0	134.2	134.2
38	2	0	4	0	0	0	0	0	0	199.9	199.9
39	2	0	1	0	0	0	3	0	0	49.1667	48.2333
40	2	2	2	2	0	0	1	1	2, 3	52	52
41	2	1	4	0	0	0	(-)	4	5 (1,2,3)	74.5667	74.3667
42	2	0	3	0	0	0	(-)	3	3	32.6333	32.6333
43	2	0	4	0	0	0	1	0	6	21.8667	21.4333
44	1	1	2	3	0	1	2	1	5 (3)	20.4	19.9667
45	1	0	4	1	0	0	1	1	0	12.5	12.5
46	2	0	1	0	0	0	1	0	0	16.8	16.8
47	1	0	1	0	0	0	1	0	0	59.3333	59.3333
48	1	1	2	3	0	1	1	1	5 (3)	89.9	59.3
49	2	0	2	0	0	0	2	1	6	4.93333	3.16667
50	1	0	4	0	0	0	0	1	0	116.467	116.2
51	2	1	4	3	0	1	1	1	3	67.2333	67.2333
52	2	0	1	0	0	0	0	1	0	89.4333	89.4333
53	2	0	1	0	0	0	2	1	0	54.5	54.5
54	1	2	1	0	0	0	1	1	0	152.933	152.933
55	2	0	1	0	0	0	3	0	1	91.7	90.7667
56	2	0	2	0	0	0	1	1	0	58.0667	58.0667
57	1	0	1	0	0	0	1	0	6	8.33333	8.33333
58	1	1	4	3	0	1	1	1	5 (3)	18.2333	16.6333
59	1	1	2	0	0	0	1	1	3	102.7	102.7
60	2	2	2	0	0	0	2	1	0	110.6	110.6
61	2	0	1	0	0	0	0	0	0	86.1667	139.933
62	1	0	1	0	0	0	1	0	0	81.5333	44.2333
63	2	1	3	0	0	0	1	1	0	45.4667	45.4667
64	2	1	3	0	0	0	1	1	0	69.1	69.1
65	2	0	1	0	0	0	0	0	0	25.9	25.9
66	1	1	2	0	1	0	2	0	5	38.1	37.1333
67	1	2	2	3	0	1	1	1	0	144.233	144.233
68	1	1	1	0	0	0	0	0	0	58.5333	58.5333

## Sheet: Pathology
Salivary gland cancer, oral
	No.	Pathology	Border	Margin
	1	Mucoepidermoid carcinoma, low grade	infiltrative border
	2	MUCOEPIDERMOID CARCINOMA, LOW GRADE	pushing	0.5mm
	3	Mucoepidermoid carcinoma, low-grade, residual	pushing	0.2mm
	4	Carcinoma (adenocarcinoma) ex pleomorphic adenoma	infiltrative border
	5	Mucoepidermoid carcinoma, high grade	infiltrative border
	6	Mucoepidermoid carcinoma, low grade	pushing border	0.3mm
	7	Myoepithelial carcinoma	pushing border	0.25mm
	8	Secretory carcinoma, residual	pushing	0.5mm
	9	Mucoepidermoid carcinoma, low grade	pushing border	0.2mm
	10	Salivary duct carcinoma with myxochondroid stroma	pushing border	3mm
	11	Salivary duct carcinoma	infiltrative border
	12	Carcinoma ex pleomorphic adenoma, non-invasive	infiltrative border
	13	Polymorphous low grade adenocarcinom	pushing	1.3mm
	14	Mucoepidermoid carcinoma with clear cell change, high grade	infiltrative border
	15	Adenoid cystic carcinoma, solid and cribriform pattern	infiltrative border	capsule
	16	Mucoepidermoid carcinoma, low grade	pushing	1.2mm
	17	Low-grade mucoepidermoid carcinoma	infiltrative border
	18	Mucoepidermoid carcinoma, low grade	pushing border	0.2mm
	19	Mucoepidermoid carcinoma, clear cell variant, low grade	infiltrative border
	20	Mucoepidermoid carcinoma, low grade	pushing	1.1mm
	21	Myoepithelial carcinoma	pushing	1.2mm
	22	Carcinoma ex pleomorphic adenoma (intracapsular carcinoma)	pushing	1.3mm
	23	Adenoid cystic carcinoma, predominantly solid type	infiltrative border
	24	Adenoid cystic carcinoma	pushing	1mm
	25	Hyalinizing clear cell carcinoma	pushing	2mm
	26	Epithelial myoepithelial carcinoma	infiltrative border
	27	Adenocarcinoma, not otherwise specified	infiltrative border
	28	Mucoepidermoid carcinoma, low grade	infiltrative border
Squamous cell carcinoma, oral
	1	Squamous cell carcinoma, moderately differentiated	infiltrative border
	2	Squamous cell carcinoma, well differentiated	infiltrative border
	3	Squamous cell carcinoma, moderately differentiated	infiltrative border
	4	Squamous cell carcinoma, well differentiated	infiltrative border
	5	Infiltrating squamous cell carcinoma	infiltrative border
	6	Squamous cell carcinoma, moderately differentiated	infiltrative border
	7	Invasive squamous cell carcinoma, well differentiated	infiltrative border
	8	Invasive squamous cell carcinoma, well differentiated	infiltrative border
	9	Invasive squamous cell carcinoma, poorly differentiated	infiltrative border
	10	Squamous cell carcinoma, well differentiated	infiltrative border
	11	Invasive squamous cell carcinoma, moderately differentiated	infiltrative border
	12	Squamous cell carcinoma, moderately differentiated	infiltrative border
	13	Invasive squamous cell carcinoma, well differentiated	infiltrative border
	14	Invasive squamous cell carcinoma	pushing border
	15	squamous cell carcinoma in situ	pushing border	0.15mm
	16	Squamous cell carcinoma, moderately differentiated	infiltrative
	17	Squamous cell carcinoma, well differentiated	pushing	2mm
	18	Squamous cell carcinoma, well differentiated	infiltrative
	19	Squamous cell carcinoma, moderately differentiated	infiltrativ
	20	Squamous cell carcinoma, poorly differentiated	infiltrative + pushing
	21	Squamous cell carcinoma, well differentiated	infiltrative
	22	Invasive squamous cell carcinoma, well differentiated	infiltrative
	23	Invasive squamous cell carcinoma, moderately differentiated	infiltrative
	24	Squamous cell carcinoma, moderately differentiated	infiltrative growth with massive invasion
	25	Squamous cell carcinoma, well differentiated	infiltrative
	26	Squamous cell carcinoma, well differentiated	infiltrative
	27	Invasive squamous cell carcinoma, moderately differentiated	infiltrative
	28	Squamous cell carcinoma, moderately differentiated	infiltrative growth
	29	Squamous cell carcinoma, moderately differentiated	infiltrative growth
	30	Invasive squamous cell carcinoma, well differentiated	infiltrative border
	31	Squamous cell carcinoma	pushing	0.8mm
	32	Invasive squamous cell carcinoma, well differentiated	infiltrative
	33	Squamous cell carcinoma, well differentiated	infiltrative border
	34	Squamous cell carcinoma, well differentiated	pushing border
	35	Invasive squamous cell carcinoma, well differentiated	infiltrative border
	36	Squamous cell carcinoma, well differentiated	infiltrative border
	37	Squamous cell carcinoma, moderately differentiated	infiltrative border
	38	Invasive squamous cell carcinoma, moderately differentiated	infiltrative border
	39	Squamous cell carcinoma, moderately differentiated	infiltrative border
	40	Squamous cell carcinoma, moderately differentiated	infiltrative border
	41	Squamous cell carcinoma, well differentiated	infiltrative border
	42	Squamous cell carcinoma, poorly differentiated	infiltrative border
	43	Invasive squamous cell carcinoma, moderately differentiated	infiltrative border
	44	Squamous cell carcinoma, poorly differentiated (93%) with area of spindle cell carcinoma (70%)	infiltrative border
	45	Invasive squamous cell carcinoma, poorly differentiated with numerous eosinophilic infiltration	infiltrative border
	46	Squamous cell carcinoma, well differentiated	infiltrative border
	47	Squamous cell carcinoma, moderately differentiated	pushing border
